# Supplementary material for: Functional Identification of MhPYL4 Involved in Iron-Deficiency Stress in Malus Halliana Koehne
Source: Plants (Basel). 2024 Aug 20;13(16):2317. doi: 10.3390/plants13162317 (PMC11360065; doi:10.3390/plants13162317)
Supplement: Supplementary file 1 [file plants-13-02317-s001.zip]

Archive with 1 entries (1 files):
- plants-3111875-supplementary.pdf
